# Supplementary material for: Whether the digital divide widens the income gap between China’s regions?
Source: PLoS One. 2023 Feb 13;18(2):e0273334. doi: 10.1371/journal.pone.0273334 (PMC9925086; doi:10.1371/journal.pone.0273334)
Supplement: S1 Data — (DO) [file pone.0273334.s001.do]

use "D:\gap.dta"
 
describe
summarize //Table 3 Descriptive statistics results

graph twoway (connect mean_gap year if treat==1,sort) (connect mean_gap year if treat==0,sort lpattern(dash)) 
//Figure 2 Parallel trend test
reg theil gap open edu stru_dev urbanize lngdppc trend trend*treated,beta
//Table 4 Parallel trend test

spatwmat using D:\本科毕业论文贺念慈\计量模型\SDID（经济）\W.dta,name(W)standardize
xsmle  gap did WttD1 WnttD1 open lngdppc,wmat(W)xmat(W)model(sdm) nolog
//Table 5 Spatial DID regression results


reg theil gap open stru_dev edu urbanize lngdppc,beta
//Table 6 Benchmark regression results_OLS
xtreg theil gap open stru_dev edu urbanize lngdppc,fe 
//In this part Multiply all coefficients by their variance        Table 6 Benchmark regression_fe
reg theil gap_hate open stru_dev edu urbanize
//Table 6 Benchmark regression _IV regression
 
 
reg ratio1 gap open stru_dev edu urbanize lngdppc,beta
//Table 7 Robustness test_Replace Y
reg theil gap1 open stru_dev edu urbanize lngdppc,beta
//Table 7 Robustness test_Principal component analysis
use"D:\robust test_data.dta" 
reg theil gap open stru_dev edu urbanize lngdppc,beta
//Table 7 Robustness test_Eliminate extreme values

use "D:\gap.dta"
reg theil gap_hate open stru_dev edu urbanize lngdppc if area==1,beta
//Table 8 Heterogeneity analysis_Based on the results of the East, Mid, and West_the East
reg theil gap_hate open stru_dev edu urbanize lngdppc if area==2,beta
//Table 8 Heterogeneity analysis_Based on the results of the East, Mid, and West_the Mid
reg theil gap_hate open stru_dev edu urbanize lngdppc if area==2,beta//Table 8 Heterogeneity analysis_Based on the results of the East, Mid, and West_the West

use "D:\gap.dta"
reg theil gap_hate open stru_dev edu urbanize lngdppc if location==0,beta
//Table 9 Results based on coastal inland_Coastal area
reg theil gap_hate open stru_dev edu urbanize lngdppc if location==1
//Table 9 Results based on coastal inland_inland area

use "D:\gap.dta"
reg theil ogap open stru_dev edu urbanize lngdppc,beta
//Table 10 Different types based on the digital divide_old digital gap
reg theil ngap open stru_dev edu urbanize lngdppc,beta
//Table 10 Different types based on the digital divide_new digital gap

use "D:medium effect2.dta" 
reg theil gap_hate lngap_post post laborpolar tratio open stru_dev edu urbanize,beta
//Table 11 Mechanism test results_Information asymmetry mechanism
reg theil gap_hate gap_laborpolar post laborpolar tratio stru_dev edu urbanize,beta
//Table 11 Mechanism test results_Human capital differentiation mechanism
reg theil gap_hate gap_tratio post laborpolar tratio stru_dev edu urbanize,beta
//Table 11 Mechanism test results_Industrial structure upgrading mechanism
